# Supplementary material for: Veterinarians’ perception of livestock infectious disease: results from a five country cross-European survey (2024)
Source: BMC Vet Res. 2026 Mar 28;22:195. doi: 10.1186/s12917-026-05410-1 (PMC13036942; doi:10.1186/s12917-026-05410-1)
Supplement: Supplementary file 1 — Supplementary Material 1. [file 12917_2026_5410_MOESM1_ESM.xlsx]

## Sheet: Final scores
	Not aware counted	Not aware counted	Not aware counted	Not aware counted	Not aware counted	Not aware not counted	Not aware not counted	Not aware not counted	Not aware not counted	Not aware not counted	Not aware counted	Not aware counted	Not aware counted	Not aware counted	Not aware counted	Not aware not counted	Not aware not counted	Not aware not counted	Not aware not counted	Not aware not counted	Not aware counted	Not aware counted	Not aware counted	Not aware counted	Not aware counted	Not aware not counted	Not aware not counted	Not aware not counted	Not aware not counted	Not aware not counted	Not aware counted	Not aware counted	Not aware counted	Not aware counted	Not aware counted	Not aware not counted	Not aware not counted	Not aware not counted	Not aware not counted	Not aware not counted	Not aware counted	Not aware counted	Not aware counted	Not aware counted	Not aware counted	Not aware not counted	Not aware not counted	Not aware not counted	Not aware not counted
	BELGIUM	BELGIUM	BELGIUM	BELGIUM	BELGIUM	BELGIUM	BELGIUM	BELGIUM	BELGIUM	BELGIUM	HUNGARY	HUNGARY	HUNGARY	HUNGARY	HUNGARY	HUNGARY	HUNGARY	HUNGARY	HUNGARY	HUNGARY	IRELAND	IRELAND	IRELAND	IRELAND	IRELAND	IRELAND	IRELAND	IRELAND	IRELAND	IRELAND	ROMANIA	ROMANIA	ROMANIA	ROMANIA	ROMANIA	ROMANIA	ROMANIA	ROMANIA	ROMANIA	ROMANIA	SWEDEN	SWEDEN	SWEDEN	SWEDEN	SWEDEN	SWEDEN	SWEDEN	SWEDEN	SWEDEN
CATTLE DISEASE	Likelihood	Impact	Control	Total	Final	Likelihood	Impact	Control	Total	Final	Likelihood	Impact	Control	Total	Final	Likelihood	Impact	Control	Total	Final	Likelihood	Impact	Control	Total	Final	Likelihood	Impact	Control	Total	Final	Likelihood	Impact	Control	Total	Final	Likelihood	Impact	Control	Total	Final	Likelihood	Impact	Control	Total	Final	Likelihood	Impact	Control	Total
BVD	3.55556	4.38889	2.77778	10.7222	71.4815	3.55556	4.38889	2.77778	10.7222	71.4815	4.25253	3.84848	3.49495	11.596	77.3064	4.25253	3.84848	3.49495	11.596	77.3064	3.39865	3.95946	3.24324	10.6014	70.6757	3.39865	3.95946	3.24324	10.6014	70.6757	3.51667	3.7	3.06667	10.2833	68.5556	3.57627	3.7	3.17241	10.4487	69.6579	1.57812	3.92188	2.90625	8.40625	56.0417	1.57812	3.92188	2.90625	8.40625
IBR	4.27778	4.77778	3.77778	12.8333	85.5556	4.27778	4.77778	3.77778	12.8333	85.5556	3.9697	3.61616	3.24242	10.8283	72.1886	3.9697	3.61616	3.24242	10.8283	72.1886	4.62162	3.82432	3.50676	11.9527	79.6847	4.65306	3.82432	3.53061	12.008	80.0533	3.46667	3.63333	3.13333	10.2333	68.2222	3.52542	3.63333	3.18644	10.3452	68.968	1.79688	3.82812	2.96875	8.59375	57.2917	1.8254	3.88889	3.06452	8.7788
BRSV	4.83333	3.66667	3.27778	11.7778	78.5185	4.83333	3.66667	3.27778	11.7778	78.5185	4.0101	3.70707	3.28283	11	73.3333	4.05102	3.78351	3.38542	11.2199	74.7996	4.61486	3.66216	3.31757	11.5946	77.2973	4.64626	3.66216	3.34014	11.6486	77.657	3.36667	3.6	3.06667	10.0333	66.8889	3.42373	3.66102	3.28571	10.3705	69.1364	4.09375	3.34375	3.34375	10.7812	71.875	4.09375	3.34375	3.39683	10.8343
Salmonella Dublin	4.16667	3.88889	3.33333	11.3889	75.9259	4.16667	3.88889	3.33333	11.3889	75.9259	2.76768	2.72727	3	8.49495	56.633	2.91489	2.96703	3.33708	9.21901	61.46	4.02027	3.89189	3.35135	11.2635	75.0901	4.02027	3.89189	3.35135	11.2635	75.0901	2.75	3.31667	3	9.06667	60.4444	2.89474	3.49123	3.39623	9.78219	65.2146	3.0625	3.92188	3.53125	10.5156	70.1042	3.0625	3.92188	3.53125	10.5156
Paratuberculosis	4.22222	3	2.94444	10.1667	67.7778	4.22222	3.17647	3.11765	10.5163	70.1089	4.06061	3.72727	4.18182	11.9697	79.798	4.10204	3.72727	4.18182	12.0111	80.0742	4.27027	3.78378	4.18919	12.2432	81.6216	4.29932	3.78378	4.18919	12.2723	81.8153	3.08333	3.46667	3.33333	9.88333	65.8889	3.13559	3.52542	3.44828	10.1093	67.3953	1.90625	3.90625	3.32812	9.14062	60.9375	1.90625	3.90625	3.38095	9.19345
FMD	2.22222	4.77778	3.88889	10.8889	72.5926	2.22222	4.77778	3.88889	10.8889	72.5926	1.61616	3.87879	3.57576	9.07071	60.4714	1.61616	4	3.64948	9.26565	61.771	1.77027	4.78378	4.52703	11.0811	73.8739	1.77027	4.88276	4.55782	11.2109	74.739	2.23333	4.36667	4.03333	10.6333	70.8889	2.27119	4.36667	4.17241	10.8103	72.0684	1.57812	4.78125	4.15625	10.5156	70.1042	1.57812	4.78125	4.15625	10.5156
M. bovis	4.94444	3.66667	4	12.6111	84.0741	4.94444	3.66667	4	12.6111	84.0741	3.78788	3.78788	3.86869	11.4444	76.2963	3.78788	3.78788	3.90816	11.4839	76.5595	4.08108	3.74324	4.00676	11.8311	78.8739	4.08108	3.76871	4.00676	11.8565	79.0436	3.2	3.61667	3.25	10.0667	67.1111	3.25424	3.74138	3.42105	10.4167	69.4445	3.90625	3.4375	3.59375	10.9375	72.9167	3.96825	3.4375	3.59375	10.9995
S. aureus Mastitis	4.94444	3.5	3.33333	11.7778	78.5185	4.94444	3.5	3.33333	11.7778	78.5185	4.34343	4.05051	3.94949	12.3434	82.2896	4.43299	4.13402	3.9898	12.5568	83.712	4.56757	3.5473	3.55405	11.6689	77.7928	4.59864	3.5473	3.55405	11.7	77.9999	3.8	3.56667	3.28333	10.65	71	3.93103	3.56667	3.33898	10.8367	72.2446	4.79688	2.82812	2.9375	10.5625	70.4167	4.79688	2.82812	2.9375	10.5625
S. agalactiae Mastitis	4.33333	3.38889	3	10.7222	71.4815	4.33333	3.38889	3	10.7222	71.4815	4.0404	3.93939	3.66667	11.6465	77.6431	4.16667	3.97959	3.70408	11.8503	79.0023	4.26351	3.38514	3.35811	11.0068	73.3784	4.26351	3.40816	3.35811	11.0298	73.5319	3.88333	3.65	3.2	10.7333	71.5556	3.94915	3.65	3.25424	10.8534	72.3559	4.21875	3.14062	3.04688	10.4062	69.375	4.21875	3.14062	3.04688	10.4062
Nematodes	4.77778	3.05556	2.11111	9.94444	66.2963	4.77778	3.05556	2.11111	9.94444	66.2963	3.40404	2.94949	2.58586	8.93939	59.596	3.47423	2.97959	2.61224	9.06606	60.4404	4.58784	3.34459	2.71622	10.6486	70.991	4.68276	3.34459	2.71622	10.7436	71.6238	4.13333	2.83333	2.48333	9.45	63	4.13333	2.83333	2.52542	9.49209	63.2806	4.59375	2.4375	2.54688	9.57812	63.8542	4.59375	2.4375	2.54688	9.57812
Fluke	4.55556	3	2.44444	10	66.6667	4.55556	3	2.44444	10	66.6667	2.77778	3.06061	2.60606	8.44444	56.2963	2.77778	3.06061	2.60606	8.44444	56.2963	4.57432	3.37838	2.72973	10.6824	71.2162	4.63699	3.37838	2.72973	10.7451	71.634	4.03333	2.9	2.51667	9.45	63	4.03333	2.9	2.55932	9.49266	63.2844	4.1875	2.46875	2.78125	9.4375	62.9167	4.1875	2.46875	2.78125	9.4375
BTV	4.72222	4.33333	4.22222	13.2778	88.5185	4.72222	4.33333	4.22222	13.2778	88.5185	2.68687	3.54545	3.38384	9.61616	64.1077	2.68687	3.61856	3.45361	9.75903	65.0602	2.74324	4.54054	4.37838	11.6622	77.7477	2.74324	4.57143	4.46897	11.7836	78.5576	3.31667	3.71667	3.55	10.5833	70.5556	3.31667	3.77966	3.67241	10.7687	71.7916	2.70312	3.76562	3.48438	9.95312	66.3542	2.70312	3.8871	3.53968	10.1299
LSD	2.77778	3	2.77778	8.55556	57.037	3.125	3.375	3.33333	9.83333	65.5556	2.21212	3.39394	3.10101	8.70707	58.0471	2.23469	3.5	3.37363	9.10832	60.7221	1.90541	3.69595	3.59459	9.19595	61.3063	2.04348	4.02206	4.06107	10.1266	67.5107	2.68333	3.4	3.06667	9.15	61	2.68333	3.64286	3.60784	9.93403	66.2269	1.54688	3.40625	3.07812	8.03125	53.5417	1.62295	3.96364	3.64815	9.23474
TB	2.33333	4.22222	2.88889	9.44444	62.963	2.47059	4.47059	3.25	10.1912	67.9412	2.70707	4.08081	3.70707	10.4949	69.9663	2.70707	4.16495	3.70707	10.5791	70.5273	4.43243	4.04054	4.19595	12.6689	84.4595	4.58741	4.09589	4.19595	12.8792	85.8617	3.26667	4.18333	3.85	11.3	75.3333	3.26667	4.18333	3.91525	11.3653	75.7684	1.65625	4.21875	3.4375	9.3125	62.0833	1.65625	4.28571	3.54839	9.49035
E. coli	4.88889	3.55556	3	11.4444	76.2963	4.88889	3.55556	3	11.4444	76.2963	4.33333	4	3.72727	12.0606	80.404	4.51579	4	3.72727	12.2431	81.6204	4.39865	3.49324	3.27027	11.1622	74.4144	4.42857	3.51701	3.27027	11.2158	74.7723	4.2	3.58333	3.23333	11.0167	73.4444	4.2	3.58333	3.28814	11.0715	73.8098	4.60938	3.09375	3.04688	10.75	71.6667	4.60938	3.09375	3.04688	10.75
AMR	4.61111	4	4.11111	12.7222	84.8148	4.61111	4	4.11111	12.7222	84.8148	4.0404	4.21212	4.21212	12.4646	83.0976	4.21053	4.2551	4.2551	12.7207	84.8049	4.33784	4.31757	4.43919	13.0946	87.2973	4.36735	4.34694	4.46939	13.1837	87.8912	3.81667	3.76667	3.78333	11.3667	75.7778	3.81667	3.83051	3.98246	11.6296	77.5309	3.60938	4.01562	3.82812	11.4531	76.3542	3.66667	4.07937	3.88889	11.6349
SWINE DISEASE	Likelihood	Impact	Control	Total	Final	Likelihood	Impact	Control	Total	Final	Likelihood	Impact	Control	Total	Final	Likelihood	Impact	Control	Total	Final	Likelihood	Impact	Control	Total	Final	Likelihood	Impact	Control	Total	Final	Likelihood	Impact	Control	Total	Final	Likelihood	Impact	Control	Total	Final	Likelihood	Impact	Control	Total	Final	Likelihood	Impact	Control	Total
PRRS	4.58333	4.41667	4.41667	13.4167	89.4444	5	4.41667	4.41667	13.8333	92.2222	3.29167	4.22222	3.79167	11.3056	75.3704	3.29167	4.22222	3.79167	11.3056	75.3704	4.2	3.77778	3.52	11.4978	76.6519	4.2	3.77778	3.52	11.4978	76.6519	3.5098	3.76471	3.54902	10.8235	72.1569	3.58	3.84	3.62	11.04	73.6	2.13333	4.6	3.73333	10.4667	69.7778	2.28571	4.6	3.73333	10.619
Hepatitis E	2.25	2	2.08333	6.33333	42.2222	2.45455	2.66667	2.77778	7.89899	52.6599	2.45833	2.20833	2.77778	7.44444	49.6296	2.90164	2.69492	3.50877	9.10533	60.7022	2.8	2.64	2.8	8.24	54.9333	3.33333	3.14286	3.5	9.97619	66.5079	2.2549	2.15686	2.21569	6.62745	44.183	2.67442	2.97297	3.22857	8.87596	59.1731	2.6	3.26667	3.4	9.26667	61.7778	2.6	3.26667	3.64286	9.50952
SIV	4.5	3.41667	3.83333	11.75	78.3333	4.90909	3.72727	3.83333	12.4697	83.1313	3.73611	3.45833	3.55556	10.75	71.6667	3.78873	3.45833	3.55556	10.8026	72.0175	3.64	4	3.88	11.52	76.8	3.64	4	3.88	11.52	76.8	3.7451	3.41176	3.33333	10.4902	69.9346	3.82	3.48	3.46939	10.7694	71.7959	3.66667	3.86667	3.4	10.9333	72.8889	3.66667	3.86667	3.4	10.9333
ASF	2.66667	4.58333	4.16667	11.4167	76.1111	2.66667	5	4.16667	11.8333	78.8889	3.06944	4.81944	4.05556	11.9444	79.6296	3.06944	4.81944	4.05556	11.9444	79.6296	2.84	4.96	4.56	12.36	82.4	2.84	4.96	4.56	12.36	82.4	4.17647	4.72549	4.54902	13.451	89.6732	4.17647	4.82	4.54902	13.5455	90.3033	3.06667	4.93333	4.33333	12.3333	82.2222	3.06667	4.93333	4.33333	12.3333
CSF	2.16667	4.58333	4.08333	10.8333	72.2222	2.16667	5	4.08333	11.25	75	2.43056	4.625	3.90278	10.9583	73.0556	2.43056	4.625	3.90278	10.9583	73.0556	2.8	4.72	4.44	11.96	79.7333	2.8	4.72	4.44	11.96	79.7333	2.94118	4.37255	4.43137	11.7451	78.3007	2.94118	4.46	4.43137	11.8325	78.8837	2.33333	4.93333	4.26667	11.5333	76.8889	2.33333	4.93333	4.26667	11.5333
SVD	2.08333	3.25	3.41667	8.75	58.3333	2.08333	3.54545	3.41667	9.04545	60.303	2.15278	4.06944	3.47222	9.69444	64.6296	2.1831	4.18571	3.52113	9.88994	65.9329	2.8	4.16	4.08	11.04	73.6	2.8	4.16	4.08	11.04	73.6	2.54902	3.78431	3.54902	9.88235	65.8824	2.6	3.93878	3.85106	10.3898	69.2656	1.6	4.6	3.4	9.6	64	1.71429	4.6	3.92308	10.2374
PCV2	4.58333	3.91667	2.5	11	73.3333	5	3.91667	2.5	11.4167	76.1111	4.41667	3.95833	3.80556	12.1806	81.2037	4.47887	3.95833	3.80556	12.2428	81.6184	3.56	3.08	3.04	9.68	64.5333	3.70833	3.34783	3.30435	10.3605	69.07	3.56863	3.47059	3.03922	10.0784	67.1895	3.64	3.54	3.22917	10.4092	69.3944	3.73333	3.33333	2.8	9.86667	65.7778	4	3.57143	3	10.5714
Mycoplasma	4.58333	3.83333	2.83333	11.25	75	5	3.83333	2.83333	11.6667	77.7778	4.43056	3.98611	3.77778	12.1944	81.2963	4.43056	3.98611	3.77778	12.1944	81.2963	3.72	3.32	3.28	10.32	68.8	3.875	3.45833	3.41667	10.75	71.6667	3.96078	3.56863	3.31373	10.8431	72.2876	3.96078	3.56863	3.38	10.9094	72.7294	4	3.26667	2.73333	10	66.6667	4	3.26667	2.73333	10
Swine Pleuropneumonia (APP)	4.5	4.16667	3.33333	12	80	4.90909	4.16667	3.33333	12.4091	82.7273	4.23611	4.15278	3.69444	12.0833	80.5556	4.23611	4.15278	3.69444	12.0833	80.5556	3.88	3.48	3.56	10.92	72.8	3.88	3.48	3.56	10.92	72.8	3.60784	3.62745	3.29412	10.5294	70.1961	3.60784	3.7	3.42857	10.7364	71.5761	4.33333	3.6	3.06667	11	73.3333	4.33333	3.6	3.06667	11
Swine Dysentry (Brachyspira)	4	4.16667	3.91667	12.0833	80.5556	4.36364	4.16667	3.91667	12.447	82.9798	3.86111	4.08333	3.59722	11.5417	76.9444	3.86111	4.08333	3.59722	11.5417	76.9444	3.4	3.28	3.4	10.08	67.2	3.54167	3.41667	3.54167	10.5	70	3.45098	3.64706	3.41176	10.5098	70.0654	3.45098	3.64706	3.48	10.578	70.5203	3.33333	3.93333	3.26667	10.5333	70.2222	3.33333	3.93333	3.26667	10.5333
Swine Streptococci	4.58333	3.91667	4.08333	12.5833	83.8889	5	3.91667	4.08333	13	86.6667	4.48611	3.83333	3.79167	12.1111	80.7407	4.48611	3.83333	3.79167	12.1111	80.7407	3.76	3.16	3.24	10.16	67.7333	3.91667	3.29167	3.375	10.5833	70.5556	4.17647	3.35294	3.31373	10.8431	72.2876	4.17647	3.35294	3.31373	10.8431	72.2876	4	3.2	3.4	10.6	70.6667	4	3.2	3.4	10.6
Nematodes	4.08333	3	1.58333	8.66667	57.7778	4.45455	3	1.58333	9.03788	60.2525	4.125	3.26389	2.91667	10.3056	68.7037	4.125	3.26389	2.91667	10.3056	68.7037	3.72	2.8	2.68	9.2	61.3333	3.72	2.8	2.68	9.2	61.3333	3.56863	2.64706	2.54902	8.76471	58.4314	3.56863	2.7	2.54902	8.81765	58.7843	4	2.53333	2.6	9.13333	60.8889	4	2.53333	2.6	9.13333
Aujeszky's Disease	1.83333	4.5	3.66667	10	66.6667	1.83333	4.5	3.66667	10	66.6667	2.16667	4.125	3.54167	9.83333	65.5556	2.16667	4.125	3.59155	9.88322	65.8881	2.64	4.22222	3.64	10.5022	70.0148	2.64	4.22222	3.64	10.5022	70.0148	2.72549	3.54902	3.47059	9.7451	64.9673	2.72549	3.77083	3.61224	10.1086	67.3905	1.8	4.46667	3.6	9.86667	65.7778	1.8	4.46667	3.85714	10.1238
PWD	4.16667	3.41667	3	10.5833	70.5556	4.54545	3.41667	3	10.9621	73.0808	4.51389	4.06944	3.73611	12.3194	82.1296	4.57746	4.06944	3.73611	12.383	82.5535	4.28	3.44	3.52	11.24	74.9333	4.28	3.44	3.52	11.24	74.9333	4.05882	3.4902	2.98039	10.5294	70.1961	4.05882	3.4902	3.04	10.589	70.5935	4.4	3.26667	2.86667	10.5333	70.2222	4.4	3.26667	2.86667	10.5333
E. coli	4.25	3.33333	3.41667	11	73.3333	4.63636	3.33333	3.41667	11.3864	75.9091	4.65278	4.06944	3.79167	12.5139	83.4259	4.65278	4.06944	3.79167	12.5139	83.4259	4.24	3.32	3.48	11.04	73.6	4.24	3.32	3.48	11.04	73.6	4.35294	3.31373	3.05882	10.7255	71.5033	4.35294	3.31373	3.05882	10.7255	71.5033	4.46667	3.13333	2.86667	10.4667	69.7778	4.46667	3.13333	2.86667	10.4667
AMR	3.83333	3.83333	3.83333	11.5	76.6667	4.18182	3.83333	3.83333	11.8485	78.9899	4.38889	4.26389	4.22222	12.875	85.8333	4.38889	4.26389	4.22222	12.875	85.8333	4.68	4.52	4.6	13.8	92	4.68	4.52	4.6	13.8	92	3.70588	3.72549	3.66667	11.098	73.9869	3.78	3.8	3.74	11.32	75.4667	3.66667	4.26667	4	11.9333	79.5556	3.66667	4.26667	4	11.9333
POULTRY DISEASE	Likelihood	Impact	Control	Total	Final	Likelihood	Impact	Control	Total	Final	Likelihood	Impact	Control	Total	Final	Likelihood	Impact	Control	Total	Final	Likelihood	Impact	Control	Total	Final	Likelihood	Impact	Control	Total	Final	Likelihood	Impact	Control	Total	Final	Likelihood	Impact	Control	Total	Final	Likelihood	Impact	Control	Total	Final
Camplyobacter	4.375	2.8125	4.125	11.3125	75.4167	4.375	2.8125	4.125	11.3125	75.4167	3.89583	2.8125	3.45833	10.1667	67.7778	3.89583	2.8125	3.45833	10.1667	67.7778	4.375	2.9375	3.8125	11.125	74.1667	4.375	2.9375	3.8125	11.125	74.1667	2.73529	2.52941	2.76471	8.02941	53.5294	2.81818	2.6875	3.13333	8.63902	57.5934	4.15385	3.53846	3.15385	10.8462	72.3077	4.15385	3.53846	3.15385	10.8462
Salmonella	4.5625	3.875	3.75	12.1875	81.25	4.5625	3.875	3.75	12.1875	81.25	3.9375	3.64583	3.64583	11.2292	74.8611	3.9375	3.64583	3.64583	11.2292	74.8611	4.1875	3.8125	3.9375	11.9375	79.5833	4.1875	3.8125	3.9375	11.9375	79.5833	3.88235	3.73529	3.44118	11.0588	73.7255	3.88235	3.73529	3.44118	11.0588	73.7255	3.84615	4.15385	3.15385	11.1538	74.359	3.84615	4.15385	3.15385	11.1538
M. gallisepticum	3.9375	4.1875	3.6875	11.8125	78.75	3.9375	4.1875	3.6875	11.8125	78.75	3.64583	3.625	3.64583	10.9167	72.7778	3.7234	3.625	3.7234	11.0718	73.8121	3.0625	3.0625	3.5625	9.6875	64.5833	3.0625	3.0625	3.5625	9.6875	64.5833	3.88235	3.47059	3.35294	10.7059	71.3725	3.88235	3.47059	3.45455	10.8075	72.0499	2.23077	3.23077	2.92308	8.38462	55.8974	2.9	3.5	3.16667	9.56667
Colibacillosis (E. coli)	4.625	4.0625	3.375	12.0625	80.4167	4.625	4.0625	3.375	12.0625	80.4167	4.47917	3.83333	3.83333	12.1458	80.9722	4.47917	3.83333	3.83333	12.1458	80.9722	3.875	3.1875	3.125	10.1875	67.9167	3.875	3.1875	3.125	10.1875	67.9167	3.91176	3.11765	3.17647	10.2059	68.0392	4.0303	3.11765	3.17647	10.3244	68.8295	3.84615	3.38462	3	10.2308	68.2051	3.84615	3.38462	3	10.2308
Infectious Bronchitis	4.625	3.9375	2.875	11.4375	76.25	4.625	3.9375	2.875	11.4375	76.25	3.66667	3.5	3.125	10.2917	68.6111	3.66667	3.57447	3.125	10.3661	69.1076	2.9375	3.1875	3.125	9.25	61.6667	2.9375	3.1875	3.125	9.25	61.6667	3.61765	3.41176	3.35294	10.3824	69.2157	3.61765	3.41176	3.35294	10.3824	69.2157	3.38462	3.46154	2.69231	9.53846	63.5897	3.66667	3.46154	2.91667	10.0449
Infectious Bursal Disease	4.5625	4.0625	2.75	11.375	75.8333	4.5625	4.0625	2.75	11.375	75.8333	3.41667	3.72917	2.875	10.0208	66.8056	3.41667	3.72917	2.875	10.0208	66.8056	2.6875	3.1875	3.25	9.125	60.8333	2.6875	3.1875	3.25	9.125	60.8333	3.41176	3.29412	3.11765	9.82353	65.4902	3.41176	3.39394	3.21212	10.0178	66.7855	2.69231	3	2.15385	7.84615	52.3077	3.5	3.54545	2.8	9.84545
Marek's Disease	3.5625	3.625	2.875	10.0625	67.0833	3.5625	3.625	2.875	10.0625	67.0833	3.16667	3.60417	2.85417	9.625	64.1667	3.16667	3.60417	2.85417	9.625	64.1667	3.25	3.125	3.375	9.75	65	3.25	3.125	3.375	9.75	65	3.29412	3.29412	3.35294	9.94118	66.2745	3.29412	3.29412	3.35294	9.94118	66.2745	3	3.69231	3.07692	9.76923	65.1282	3	3.69231	3.07692	9.76923
Avian Influenza	3.875	4.8125	4.25	12.9375	86.25	3.875	4.8125	4.25	12.9375	86.25	3.75	4.72917	4.22917	12.7083	84.7222	3.75	4.72917	4.22917	12.7083	84.7222	4.0625	4.875	4.5	13.4375	89.5833	4.0625	4.875	4.5	13.4375	89.5833	3.64706	4.41176	4.08824	12.1471	80.9804	3.64706	4.41176	4.08824	12.1471	80.9804	4.15385	4.53846	3.69231	12.3846	82.5641	4.15385	4.53846	3.69231	12.3846
Coccidiosis	4.75	3.625	2.9375	11.3125	75.4167	4.75	3.625	2.9375	11.3125	75.4167	4.08333	3.5	3.29167	10.875	72.5	4.08333	3.5	3.29167	10.875	72.5	3.875	2.9375	2.8125	9.625	64.1667	3.875	2.9375	2.8125	9.625	64.1667	4.08824	3.26471	2.94118	10.2941	68.6275	4.08824	3.26471	2.94118	10.2941	68.6275	4.30769	3.15385	3	10.4615	69.7436	4.30769	3.15385	3	10.4615
PRM	4.625	3.4375	2.8125	10.875	72.5	4.625	3.4375	2.8125	10.875	72.5	3.97917	3.45833	3.47917	10.9167	72.7778	3.97917	3.45833	3.47917	10.9167	72.7778	3.75	2.6875	2.625	9.0625	60.4167	3.75	2.6875	2.625	9.0625	60.4167	3.41176	2.88235	2.88235	9.17647	61.1765	3.51515	3.0625	2.9697	9.54735	63.649	4.46154	3	3	10.4615	69.7436	4.46154	3	3	10.4615
Newcastle Disease	2.875	4.4375	3.25	10.5625	70.4167	2.875	4.4375	3.25	10.5625	70.4167	2.41667	4.20833	3.375	10	66.6667	2.41667	4.20833	3.375	10	66.6667	2.5	4.5625	4.125	11.1875	74.5833	2.5	4.5625	4.125	11.1875	74.5833	3.52941	4.29412	4	11.8235	78.8235	3.52941	4.29412	4	11.8235	78.8235	3.69231	4.38462	3.61538	11.6923	77.9487	3.69231	4.38462	3.61538	11.6923
Histomoniasis	3.625	3.6875	3.875	11.1875	74.5833	3.625	3.6875	3.875	11.1875	74.5833	3	3.5	3.04167	9.54167	63.6111	3.13043	3.57447	3.24444	9.94935	66.329	3.0625	3.0625	3	9.125	60.8333	3.0625	3.0625	3	9.125	60.8333	3.08824	2.94118	2.82353	8.85294	59.0196	3.18182	3.125	3.09677	9.40359	62.6906	1.92308	2.46154	2.38462	6.76923	45.1282	2.77778	3.55556	3.44444	9.77778
Nematodes	4.125	3.0625	2.5625	9.75	65	4.125	3.0625	2.5625	9.75	65	3.29167	2.97917	2.64583	8.91667	59.4444	3.3617	2.97917	2.64583	8.9867	59.9113	3.6875	2.6875	2.4375	8.8125	58.75	3.6875	2.6875	2.4375	8.8125	58.75	3.35294	2.58824	2.64706	8.58824	57.2549	3.35294	2.66667	2.72727	8.74688	58.3125	3.53846	2.69231	2.53846	8.76923	58.4615	3.53846	2.69231	2.53846	8.76923
AMR	4.0625	3.9375	4	12	80	4.33333	4.2	4.26667	12.8	85.3333	4.3125	4.27083	4.3125	12.8958	85.9722	4.3125	4.27083	4.3125	12.8958	85.9722	4.0625	4.25	4.3125	12.625	84.1667	4.0625	4.25	4.3125	12.625	84.1667	3.58824	3.76471	3.85294	11.2059	74.7059	3.58824	3.76471	3.85294	11.2059	74.7059	3.07692	3.69231	3.69231	10.4615	69.7436	3.07692	3.69231	3.69231	10.4615
SMALL RUMINANT DISEASE	Likelihood	Impact	Control	Total	Final	Likelihood	Impact	Control	Total	Final	Likelihood	Impact	Control	Total	Final	Likelihood	Impact	Control	Total	Final	Likelihood	Impact	Control	Total	Final	Likelihood	Impact	Control	Total	Final	Likelihood	Impact	Control	Total	Final	Likelihood	Impact	Control	Total	Final	Likelihood	Impact	Control	Total	Final	Likelihood	Impact	Control	Total
PPR	1.66667	2.88889	2.33333	6.88889	45.9259	2.14286	4.33333	3.5	9.97619	66.5079	2	3.8913	3.21739	9.1087	60.7246	2.09091	4.06818	3.52381	9.6829	64.5527	1.4557	3.67089	3.22785	8.35443	55.6962	1.79688	4.39394	3.92308	10.1139	67.4259	2.89286	4.64286	3.78571	11.3214	75.4762	2.89286	4.64286	3.92593	11.4616	76.4109	1.37838	4	3.02703	8.40541	56.036	1.5	4.48485	3.6129	9.59775
FMD	2.33333	4.33333	3.44444	10.1111	67.4074	2.33333	4.33333	3.875	10.5417	70.2778	2.06522	4.36957	3.5	9.93478	66.2319	2.06522	4.46667	3.57778	10.1097	67.3977	1.81013	4.91139	4.55696	11.2785	75.1899	1.81013	4.91139	4.55696	11.2785	75.1899	2.46429	4.67857	3.85714	11	73.3333	2.46429	4.85185	4.15385	11.47	76.4666	1.43243	4.91892	3.89189	10.2432	68.2883	1.43243	4.91892	3.89189	10.2432
SRLVs	2.22222	2.11111	2.22222	6.55556	43.7037	4	3.8	3.33333	11.1333	74.2222	3.13043	3.43478	3.80435	10.3696	69.1304	3.13043	3.51111	3.88889	10.5304	70.2029	2.25316	3.40506	3.37975	9.03797	60.2532	2.54286	3.89855	3.92647	10.3679	69.1192	3.10714	3.78571	3.53571	10.4286	69.5238	3.22222	3.92593	3.66667	10.8148	72.0988	2.16216	2.51351	2.21622	6.89189	45.9459	2.66667	3.44444	3.15385	9.26496
Contagious Agalactia	2.22222	2.66667	2.55556	7.44444	49.6296	2.85714	3.42857	3.28571	9.57143	63.8095	3.5	3.52174	3.65217	10.6739	71.1594	3.5	3.52174	3.65217	10.6739	71.1594	2.34177	3.37975	3.20253	8.92405	59.4937	2.56944	3.56	3.51389	9.64333	64.2889	3.85714	3.64286	3	10.5	70	3.85714	3.64286	3	10.5	70	2.48649	3.02703	2.89189	8.40541	56.036	2.78788	3.29412	3.24242	9.32442
Nematodes	4.66667	3.33333	3.22222	11.2222	74.8148	4.66667	3.75	3.22222	11.6389	77.5926	4.15217	3.32609	3	10.4783	69.8551	4.24444	3.4	3.06667	10.7111	71.4074	4.55696	3.37975	2.8481	10.7848	71.8987	4.61538	3.37975	2.8481	10.8432	72.2882	4.32143	2.82143	2.60714	9.75	65	4.32143	2.82143	2.60714	9.75	65	4.43243	2.72973	3	10.1622	67.7477	4.43243	2.72973	3	10.1622
Fluke	4.44444	3.22222	2.88889	10.5556	70.3704	4.44444	3.625	2.88889	10.9583	73.0556	3.71739	3.5	3.15217	10.3696	69.1304	3.71739	3.5	3.15217	10.3696	69.1304	4.5443	3.43038	2.88608	10.8608	72.4051	4.60256	3.43038	2.88608	10.919	72.7935	4.28571	2.75	2.64286	9.67857	64.5238	4.28571	2.75	2.64286	9.67857	64.5238	4.05405	2.78378	3.08108	9.91892	66.1261	4.05405	2.78378	3.08108	9.91892
BTV	4.55556	5	4.55556	14.1111	94.0741	4.55556	5	4.55556	14.1111	94.0741	2.69565	4.13043	3.73913	10.5652	70.4348	2.69565	4.13043	3.73913	10.5652	70.4348	2.79747	4.5443	4.36709	11.7089	78.0591	2.79747	4.60256	4.42308	11.8231	78.8207	3.39286	3.5	3.46429	10.3571	69.0476	3.65385	3.62963	3.59259	10.8761	72.5071	2.89189	4.16216	3.64865	10.7027	71.3514	2.89189	4.16216	3.64865	10.7027
SGP	2.44444	3.22222	3.11111	8.77778	58.5185	2.75	3.625	4	10.375	69.1667	2.78261	3.32609	3.30435	9.41304	62.7536	2.84444	3.4	3.37778	9.62222	64.1481	2.36709	3.41772	3.41772	9.20253	61.3502	2.49333	3.75	3.80282	10.0462	66.9743	2.75	4.03571	3.71429	10.5	70	2.85185	4.34615	4	11.198	74.6534	2	3.32432	2.81081	8.13514	54.2342	2.3125	3.96774	3.58621	9.86645
Foot Rot	4.77778	3.44444	3.66667	11.8889	79.2593	4.77778	3.44444	3.66667	11.8889	79.2593	4.36957	3.58696	3.6087	11.5652	77.1014	4.36957	3.58696	3.6087	11.5652	77.1014	4.70886	3.53165	3.31646	11.557	77.0464	4.76923	3.53165	3.31646	11.6173	77.4489	4.14286	3.35714	2.92857	10.4286	69.5238	4.14286	3.35714	2.92857	10.4286	69.5238	3.94595	3.43243	3.35135	10.7297	71.5315	3.94595	3.43243	3.35135	10.7297
ORF	4.55556	3.44444	3.88889	11.8889	79.2593	4.55556	3.44444	3.88889	11.8889	79.2593	3.86957	3.36957	3.28261	10.5217	70.1449	3.95556	3.44444	3.35556	10.7556	71.7037	4.46835	3.27848	3.3038	11.0506	73.6709	4.52564	3.27848	3.3038	11.1079	74.0528	3.71429	3.21429	3.03571	9.96429	66.4286	3.85185	3.33333	3.14815	10.3333	68.8889	4.43243	2.86486	3.24324	10.5405	70.2703	4.43243	2.86486	3.33333	10.6306
E. coli	4.44444	3.77778	3.22222	11.4444	76.2963	4.44444	3.77778	3.22222	11.4444	76.2963	4.04348	3.67391	3.41304	11.1304	74.2029	4.04348	3.67391	3.41304	11.1304	74.2029	4.1519	3.32911	3.10127	10.5823	70.5485	4.1519	3.32911	3.10127	10.5823	70.5485	3.96429	3.32143	2.96429	10.25	68.3333	3.96429	3.32143	2.96429	10.25	68.3333	3.75676	3.10811	3.18919	10.0541	67.027	3.75676	3.10811	3.18919	10.0541
C. burnetii	4.22222	3.66667	3.22222	11.1111	74.0741	4.22222	3.66667	3.22222	11.1111	74.0741	3.15217	3.21739	3.41304	9.78261	65.2174	3.22222	3.36364	3.48889	10.0747	67.165	3.20253	3.36709	3.65823	10.2278	68.1857	3.28571	3.45455	3.70513	10.4454	69.6359	2.75	3.14286	3	8.89286	59.2857	2.96154	3.52	3.36	9.84154	65.6103	2.43243	3.21622	3.10811	8.75676	58.3784	2.57143	3.60606	3.59375	9.77124
AMR	3.66667	4.44444	4.22222	12.3333	82.2222	3.66667	4.44444	4.22222	12.3333	82.2222	3.95652	4.08696	4.19565	12.2391	81.5942	3.95652	4.08696	4.19565	12.2391	81.5942	3.96203	4.24051	4.31646	12.519	83.4599	4.01282	4.24051	4.31646	12.5698	83.7986	3.57143	3.75	3.78571	11.1071	74.0476	3.57143	3.75	3.78571	11.1071	74.0476	3.56757	4.10811	4	11.6757	77.8378	3.56757	4.10811	4	11.6757
[truncated: 13 more columns]
